# Supplementary material for: Facial Preparation of Cyclometalated Iridium (III) Nanowires as Highly Efficient Electrochemiluminescence Luminophores for Biosensing
Source: Biosensors (Basel). 2023 Apr 4;13(4):459. doi: 10.3390/bios13040459 (PMC10136454; doi:10.3390/bios13040459)
Supplement: Supplementary file 1 [file biosensors-13-00459-s001.zip]

Archive with 1 entries (1 files):
- biosensors-2238511-supplementary.pdf
